# Supplementary material for: Widowhood mortality among married and cohabiting partners: a nationwide study in Finland
Source: J Gerontol B Psychol Sci Soc Sci. 2025 Sep 11;80(12):gbaf164. doi: 10.1093/geronb/gbaf164 (PMC12597676; doi:10.1093/geronb/gbaf164)
Supplement: gbaf164_Supplementary_Data [file gbaf164_supplementary_data.zip]

Archive with 1 entries (1 files):
- JGSS suppl Korhonen, Leho, & Rissanen.docx
